# Supplementary material for: IL-33-Induced Transcriptional Activation of LPIN1 Accelerates Breast Tumorigenesis
Source: Cancers (Basel). 2021 Apr 30;13(9):2174. doi: 10.3390/cancers13092174 (PMC8124251; doi:10.3390/cancers13092174)
Supplement: Supplementary file 1 [file cancers-13-02174-s001.zip]

Archive with 1 entries (1 files):
- cancers-1185261-supplementary.pdf
